# Supplementary material for: Octosporaconidiophora (Pyronemataceae) – a new species from South Africa and the first report of anamorph in bryophilous Pezizales
Source: MycoKeys. 2019 Jun 10;54:49–76. doi: 10.3897/mycokeys.54.34571 (PMC6579791; doi:10.3897/mycokeys.54.34571)
Supplement: XML Treatment for Octospora conidiophora [file mycokeys.54.34571-treatment1.xml]

<!DOCTYPE tp:taxon-treatment
  PUBLIC "-//TaxonX//DTD Taxonomic Treatment Publishing DTD v0 20100105//EN" "tax-treatment-NSO.dtd">
<tp:taxon-treatment xmlns:tp="http://www.plazi.org/taxpub"><tp:treatment-meta><kwd-group><label>Taxon classification</label><kwd><named-content xmlns:xlink="http://www.w3.org/1999/xlink" content-type="kingdom">Fungi</named-content></kwd><kwd><named-content xmlns:xlink="http://www.w3.org/1999/xlink" content-type="order">Pezizales</named-content></kwd><kwd><named-content xmlns:xlink="http://www.w3.org/1999/xlink" content-type="family">Pyronemataceae</named-content></kwd></kwd-group><mixed-citation publication-type="journal"><person-group><name><surname>Sochorová</surname><given-names>Zuzana</given-names></name><name><surname>Döbbeler</surname><given-names>Peter</given-names></name><name><surname>Sochor</surname><given-names>Michal</given-names></name><name><surname>van Rooy</surname><given-names>Jacques</given-names></name></person-group><article-title><italic><tp:taxon-name><tp:taxon-name-part taxon-name-part-type="genus" reg="Octospora">Octospora</tp:taxon-name-part><tp:taxon-name-part taxon-name-part-type="species" reg="conidiophora">conidiophora</tp:taxon-name-part></tp:taxon-name></italic> (<tp:taxon-name><tp:taxon-name-part taxon-name-part-type="family">Pyronemataceae</tp:taxon-name-part></tp:taxon-name>) – a new species from South Africa and the first report of anamorph in bryophilous <tp:taxon-name><tp:taxon-name-part taxon-name-part-type="order">Pezizales</tp:taxon-name-part></tp:taxon-name></article-title><source>MycoKeys</source><day>10</day><month>6</month><year>2019</year><volume>54</volume><fpage>49</fpage><lpage>76</lpage><pub-id pub-id-type="doi">10.3897/mycokeys.54.34571</pub-id></mixed-citation></tp:treatment-meta><tp:nomenclature><tp:taxon-name>
              <tp:taxon-name-part taxon-name-part-type="genus" reg="Octospora">Octospora</tp:taxon-name-part>
              <tp:taxon-name-part taxon-name-part-type="species" reg="conidiophora">conidiophora</tp:taxon-name-part>
              <object-id xmlns:xlink="http://www.w3.org/1999/xlink" content-type="mycobank" xlink:type="simple">MB829095</object-id>
            </tp:taxon-name><tp:taxon-authority>Sochorová &amp; Döbbeler</tp:taxon-authority><tp:taxon-status xmlns:xlink="http://www.w3.org/1999/xlink" xlink:type="simple">sp. nov.</tp:taxon-status><xref ref-type="fig" rid="F3">Figs 3</xref><xref ref-type="fig" rid="F4">, 4</xref><xref ref-type="fig" rid="F5">, 5</xref><xref ref-type="fig" rid="F6">, 6</xref><xref ref-type="fig" rid="F7">, 7</xref><xref ref-type="fig" rid="F8">, 8</xref><xref ref-type="fig" rid="F9">, 9</xref></tp:nomenclature><tp:treatment-sec sec-type="etymology" id="SECID0EODAI"><title>Etymology.</title><p><italic><tp:taxon-name><tp:taxon-name-part taxon-name-part-type="genus" reg="Conidiophorus">Conidiophorus</tp:taxon-name-part></tp:taxon-name></italic> (Gr./Lat.) refers to production of conidia.</p></tp:treatment-sec><tp:treatment-sec sec-type="diagnosis" id="SECID0E2DAI"><title>Diagnosis.</title><p>Differs from <italic><tp:taxon-name><tp:taxon-name-part taxon-name-part-type="genus" reg="Octospora">Octospora</tp:taxon-name-part><tp:taxon-name-part taxon-name-part-type="species" reg="kelabitiana">kelabitiana</tp:taxon-name-part></tp:taxon-name></italic> by larger apothecia with a distinct margin, infection of pleurocarpous mosses of the family <tp:taxon-name><tp:taxon-name-part taxon-name-part-type="family">Sematophyllaceae</tp:taxon-name-part></tp:taxon-name> and frequent formation of a <italic><tp:taxon-name><tp:taxon-name-part taxon-name-part-type="genus" reg="Spermospora">Spermospora</tp:taxon-name-part></tp:taxon-name></italic>-like anamorph.</p><p>TYPE: SOUTH AFRICA. KwaZulu-Natal Province: Uthukela District Municipality, uKhahlamba Drakensberg Park, Injasuti, <named-content xmlns:xlink="http://www.w3.org/1999/xlink" content-type="dwc:verbatimCoordinates" xlink:type="simple"><named-content content-type="geo-json" specific-use="{&#34;type&#34;:&#34;Point&#34;,&#34;coordinates&#34;:[29.421167,-29.128667]}" id="NCID0E4EAI" xlink:type="simple">29°7.72'S, 29°25.27'E</named-content></named-content>, 1750 m alt., on <italic><tp:taxon-name><tp:taxon-name-part taxon-name-part-type="genus" reg="Trichosteleum">Trichosteleum</tp:taxon-name-part><tp:taxon-name-part taxon-name-part-type="species" reg="perchlorosum">perchlorosum</tp:taxon-name-part></tp:taxon-name></italic> on decaying wood, 2 Mar. 2018, Z. Egertová (So<!--PageBreak -->chorová) and M. Sochor ZE48/18, holotype: <abbrev xmlns:xlink="http://www.w3.org/1999/xlink" xlink:title="National Museum in Prague" id="ABBRID0EPFAI" xlink:type="simple">PRM</abbrev> 951743, isotype: M; LSU GenBank accession number: <ext-link xmlns:xlink="http://www.w3.org/1999/xlink" ext-link-type="gen" xlink:href="MK569321" xlink:type="simple">MK569321</ext-link>, SSU GenBank accession number: <ext-link xmlns:xlink="http://www.w3.org/1999/xlink" ext-link-type="gen" xlink:href="MK569351" xlink:type="simple">MK569351</ext-link>, EF1α GenBank accession number: <ext-link xmlns:xlink="http://www.w3.org/1999/xlink" ext-link-type="gen" xlink:href="MK569297" xlink:type="simple">MK569297</ext-link>.</p></tp:treatment-sec><tp:treatment-sec sec-type="description" id="SECID0ETFAI"><title>Description.</title><p><italic><tp:taxon-name><tp:taxon-name-part taxon-name-part-type="genus" reg="Apothecial">Apothecial</tp:taxon-name-part><tp:taxon-name-part taxon-name-part-type="species" reg="features">features</tp:taxon-name-part></tp:taxon-name></italic>: Apothecia in groups on plants of <italic><tp:taxon-name><tp:taxon-name-part taxon-name-part-type="genus" reg="Trichosteleum">Trichosteleum</tp:taxon-name-part><tp:taxon-name-part taxon-name-part-type="species" reg="perchlorosum">perchlorosum</tp:taxon-name-part></tp:taxon-name></italic> or <italic><tp:taxon-name><tp:taxon-name-part taxon-name-part-type="genus" reg="Sematophyllum">Sematophyllum</tp:taxon-name-part><tp:taxon-name-part taxon-name-part-type="species" reg="brachycarpum">brachycarpum</tp:taxon-name-part></tp:taxon-name></italic> or between them, 0.2–1.5 mm broad, up to 0.65 mm high, first subglobose with a small apical opening, later hemispherical, turbinate to disc-shaped, pinkish-orange, sessile, mostly with a well-developed margin, outer surface of excipulum with adpressed to shortly protruding hairs or hyphae.</p><p>Hairs *55–205 × 4–10.5 µm, scattered at flanks, hyaline, scarcely septate, obtuse, thick-walled, wall *0.5–3.5 µm thick. Excipulum at the base *230–330 µm thick, <!--PageBreak -->laterally about 50 µm thick, composed of angular to subangular (triangular, trapezoid, rectangular), globose, subglobose or irregularly shaped cells, *6–43 × 5–42 µm, outermost cells thick-walled (neighbouring cells divided by up to *6 µm broad wall). Margin *60–280 µm broad, consisting of globose, subglobose, pyriform or trapezoid cells, *10–38 × 7–30 µm.</p><p>Subhymenium *40–75 µm wide, consisting of densely packed cylindrical cells *3–7 µm wide mixed with angular or irregularly shaped cells, *4.5–8 × 4.5–6 µm. Paraphyses filiform, straight or bent, unbranched, septate, uppermost one or two cells containing little very pale droplets (*0.5–2 µm in diameter), *2.1–3.5 µm broad (†1.5–2.3 µm), terminal cell *19–83 × 3–7 µm (†18–57 × 3–5.5 µm). Asci *146–197 × 12–15.5 µm (†135–192 × 9.5–12.5 µm), cylindrical, unitunicate, operculate, inamyloid, aris<!--PageBreak -->ing from croziers, with 8 uniseriate ascospores. Ascospores *13–17.2 × 7–10.5 µm, mean 15.2 × 9 µm, Q = 1.34–1.99, Qm = 1.69 (†13–17 × 7.5–10.5 µm, mean 15.2 × 8.5 µm, Q = 1.39–2.08, Qm = 1.79), ellipsoid to narrowly ellipsoid, hyaline, containing one or two lipid guttules (up to *8 µm in diameter if one, *4–5.5 µm if two), smooth or ornamented with cyanophilous, very small, obtuse warts 0.1–0.3 µm broad; germinating with a single germ tube.</p><!--PageBreak --><p><italic>Mycelial</italic> (†): Hyphae restricted to the lowermost plant parts, irregularly growing on and between the leaf bases, stems and especially the rhizoids, hyaline, with ramifications and anastomoses, often thick-walled, (2–)3–6(–7) µm in diameter (excluding ornamentation); hyphal surface with minute to large protuberances, in optical section with numerous minute or larger, semi- or subglobose warts or spines, in surface view, these structures sometimes looking like ridges extended perpendicularly to the hyphal axis; largest warts up to 1.5(–2) µm high; hyphae growing within hyphae present; whole hyphal wall slightly cyanophilous, outermost rough part strongly cyanophilous.</p><!--PageBreak --><!--PageBreak --><p>Appressoria variable, frequent (even more than 30 per leaf observed) and easy to detect, closely attached to both leaf sides or to rhizoids, colourless, 1-, 2- or 3-celled, from above elliptical, (14–)16–23(–26) µm long, (8–)11–16 µm wide, laterally seen slightly kidney-shaped, (7–)9–13(–16) µm high, with walls up to 2.5(–4) µm thick; surface rough but not warty, cyanophilous; appressorial cytoplasma strongly cyanophilous; appressoria mostly laterally formed on short stalks; stalks often gradually expanding toward the appressorium; perforation of the host cell wall by means of a delicate peg; peg often surrounded by a brown, straight or curved lignituber-like swelling measuring up to 10(–15) × 2–4(–6) µm; rhizoid wall at the perforation point slightly uplifted towards the appressorium; perforation point not always visible from above.</p><p>Haustoria within living leaf cells or rhizoidal cells, at first as a thick short filament, later becoming up to 55 µm long, orientated longitudinally in the rhizoid and developing ramifications (in wider rhizoids), rarely filling out the whole host cell; haustorial cytoplasm strongly cyanophilous.</p><p><italic>Anamorph</italic> (†): Conidia variable in shape and size, claviform, hyaline, transversely septate, ca. (50–)70–115(–154) µm long (including the tail); proximal cell usually distinctly wider than the subproximal cell, rarely cells almost cylindrical, both cells measuring together (30–)35–48(–55) × (6–)7.5–12(–15) µm, subproximal cell continuously attenuating into a tail; tail typically curved to curled, 1- or 2-(3-)celled, (15–)30–60(–100) µm long and (1.5–)2(–2.5) µm in diameter at the distal end; proximal cell of the conidia with a conspicuous, circular, slightly protruding, delicately fringed scar, (3–)4(–4.5) µm in diameter, resulting from detachment from the conidiogenous cell; scar sometimes slightly laterally positioned; walls of conidia cyanophilous; the two proximal cells smooth, the tail sometimes warty (like the hyphae); germ tube one (to three) per conidium, arising from the scar or laterally from different regions of the conidia, including the tail cells.</p><p>Conidiogenous cells irregularly shaped, shorter and wider than sterile hyphal cells, rich in cytoplasmic content, usually with 1(–2) scars; shape and size of the scars like those at the conidia, also with a delicately fringed margin.</p><fig id="F3" position="float" orientation="portrait"><label>Figure 3.</label><caption><p><italic><tp:taxon-name><tp:taxon-name-part taxon-name-part-type="genus" reg="Octospora">Octospora</tp:taxon-name-part><tp:taxon-name-part taxon-name-part-type="species" reg="conidiophora">conidiophora</tp:taxon-name-part></tp:taxon-name></italic>. <bold>A–E</bold> Apothecia in situ <bold>F</bold> Habitat <bold>A, E</bold> ZE63/18 <bold>B</bold> ZE57/18 <bold>C, F</bold> ZE11/18 <bold>D</bold> holotype ZE48/18.</p></caption><graphic xmlns:xlink="http://www.w3.org/1999/xlink" xlink:href="mycokeys-54-049-g003.jpg" position="float" orientation="portrait" xlink:type="simple" id="oo_309177.jpg"/></fig><fig id="F4" position="float" orientation="portrait"><label>Figure 4.</label><caption><p>Microscopic characters of <italic><tp:taxon-name><tp:taxon-name-part taxon-name-part-type="genus" reg="Octospora">Octospora</tp:taxon-name-part><tp:taxon-name-part taxon-name-part-type="species" reg="conidiophora">conidiophora</tp:taxon-name-part></tp:taxon-name></italic>. <bold>A</bold> Ascospores inside ascus stained with <abbrev xmlns:xlink="http://www.w3.org/1999/xlink" xlink:title="cresyl blue" id="ABBRID0EXJAI" xlink:type="simple">CRB</abbrev><bold>B</bold> Free ascospores in tap water <bold>C</bold> Paraphyse in tap water <bold>D</bold> Young ascus in tap water <bold>E</bold> Margin of apothecium in tap water <bold>F</bold> Hair and excipular cells in tap water <bold>A–F</bold> ZE77/18.</p></caption><graphic xmlns:xlink="http://www.w3.org/1999/xlink" xlink:href="mycokeys-54-049-g004.jpg" position="float" orientation="portrait" xlink:type="simple" id="oo_309178.jpg"/></fig><fig id="F5" position="float" orientation="portrait"><label>Figure 5.</label><caption><p>Microscopic characters of <italic><tp:taxon-name><tp:taxon-name-part taxon-name-part-type="genus" reg="Octospora">Octospora</tp:taxon-name-part><tp:taxon-name-part taxon-name-part-type="species" reg="conidiophora">conidiophora</tp:taxon-name-part></tp:taxon-name></italic>. <bold>A</bold> Cells of the outermost layer of excipulum from an outside view stained with <abbrev xmlns:xlink="http://www.w3.org/1999/xlink" xlink:title="cresyl blue" id="ABBRID0EBLAI" xlink:type="simple">CRB</abbrev><bold>B</bold><tp:taxon-name><tp:taxon-name-part taxon-name-part-type="genus" reg="Mycelial">Mycelial</tp:taxon-name-part></tp:taxon-name> hypha stained with <abbrev xmlns:xlink="http://www.w3.org/1999/xlink" xlink:title="cresyl blue" id="ABBRID0ENLAI" xlink:type="simple">CRB</abbrev><bold>C</bold> Appressoria and hyphae on a leaf of <italic><tp:taxon-name><tp:taxon-name-part taxon-name-part-type="genus" reg="Sematophyllum">Sematophyllum</tp:taxon-name-part><tp:taxon-name-part taxon-name-part-type="species" reg="brachycarpum">brachycarpum</tp:taxon-name-part></tp:taxon-name></italic> in tap water <bold>D</bold> Appressorium stained with <abbrev xmlns:xlink="http://www.w3.org/1999/xlink" xlink:title="lactic acid cotton blue" id="ABBRID0EAMAI" xlink:type="simple">LACB</abbrev><bold>E</bold> Germinating conidium stained with <abbrev xmlns:xlink="http://www.w3.org/1999/xlink" xlink:title="lactophenol cotton blue" id="ABBRID0EGMAI" xlink:type="simple">LPCB</abbrev><bold>F</bold> Germinated conidium produced a bifurcate warted hypha (right arrow), appressorium (left arrow) probably not connected to the conidium, in <abbrev xmlns:xlink="http://www.w3.org/1999/xlink" xlink:title="lactic acid cotton blue" id="ABBRID0EMMAI" xlink:type="simple">LACB</abbrev><bold>A, B, F</bold> ZE77/18 <bold>C, E</bold> ZE11/18 <bold>D</bold> holotype ZE48/18.</p></caption><graphic xmlns:xlink="http://www.w3.org/1999/xlink" xlink:href="mycokeys-54-049-g005.jpg" position="float" orientation="portrait" xlink:type="simple" id="oo_309179.jpg"/></fig><fig id="F6" position="float" orientation="portrait"><label>Figure 6.</label><caption><p>Microscopic characters of <italic><tp:taxon-name><tp:taxon-name-part taxon-name-part-type="genus" reg="Octospora">Octospora</tp:taxon-name-part><tp:taxon-name-part taxon-name-part-type="species" reg="conidiophora">conidiophora</tp:taxon-name-part></tp:taxon-name></italic>. <bold>A</bold> Hypha with two-celled appresorium closely attached to the cells of the host leaf <bold>B</bold> Ascospores <bold>C</bold> Germinating ascospores found on leaves <bold>D</bold> Variation of appressoria mostly seen from above, infection pegs not always observed, appressoria seen in lateral view with infection pegs (indicated by arrows) <bold>A, B, D</bold> holotype ZE48/18 <bold>C</bold> ZE11/18. Scale bar: 30 µm. Illustrated by P.D.</p></caption><graphic xmlns:xlink="http://www.w3.org/1999/xlink" xlink:href="mycokeys-54-049-g006.jpg" position="float" orientation="portrait" xlink:type="simple" id="oo_309180.jpg"/></fig><fig id="F7" position="float" orientation="portrait"><label>Figure 7.</label><caption><p>Microscopic characters of <italic><tp:taxon-name><tp:taxon-name-part taxon-name-part-type="genus" reg="Octospora">Octospora</tp:taxon-name-part><tp:taxon-name-part taxon-name-part-type="species" reg="conidiophora">conidiophora</tp:taxon-name-part></tp:taxon-name></italic>. <bold>A–C, E–H</bold> Conidia, distal curved part apparently sometimes broken off, some conidia germinating <bold>D</bold> Conidogenous cells, on the right with a developing conidium <bold>E</bold> (on the right) Conidium anastomosing to mycelial hypha with two-celled appressorium <bold>F</bold> Conidium germinating by a hypha with a warty surface and a two-celled appressorium <bold>G</bold> Conidium with anastomosis to mycelial hypha <bold>H</bold> (on the right) Two germinating conidia with an anastomosis between them <bold>A, F</bold> ZE63/18 <bold>B</bold> ZE46/18 <bold>C</bold> ZE77/18 <bold>D, E</bold> holotype ZE48/18 <bold>G</bold> ZE57/18 <bold>H</bold> ZE11/18. Scale bar: 50 µm. Illustrated by P.D.</p></caption><graphic xmlns:xlink="http://www.w3.org/1999/xlink" xlink:href="mycokeys-54-049-g007.jpg" position="float" orientation="portrait" xlink:type="simple" id="oo_309181.jpg"/></fig></tp:treatment-sec><tp:treatment-sec sec-type="host" id="SECID0EPPAI"><title>Hosts.</title><p><italic><tp:taxon-name><tp:taxon-name-part taxon-name-part-type="genus" reg="Trichosteleum">Trichosteleum</tp:taxon-name-part><tp:taxon-name-part taxon-name-part-type="species" reg="perchlorosum">perchlorosum</tp:taxon-name-part></tp:taxon-name></italic>, <italic><tp:taxon-name><tp:taxon-name-part taxon-name-part-type="genus" reg="Sematophyllum">Sematophyllum</tp:taxon-name-part><tp:taxon-name-part taxon-name-part-type="species" reg="brachycarpum">brachycarpum</tp:taxon-name-part></tp:taxon-name></italic> (<tp:taxon-name><tp:taxon-name-part taxon-name-part-type="family">Sematophyllaceae</tp:taxon-name-part></tp:taxon-name>, <tp:taxon-name><tp:taxon-name-part taxon-name-part-type="order">Hypnales</tp:taxon-name-part></tp:taxon-name>)</p></tp:treatment-sec><tp:treatment-sec sec-type="distribution" id="SECID0EVQAI"><title>Distribution.</title><p>South Africa, Mpumalanga and KwaZulu-Natal Provinces (Fig. <xref ref-type="fig" rid="F8">8</xref>).</p><fig id="F8" position="float" orientation="portrait"><label>Figure 8.</label><caption><p>Geographical distribution of the four lineages of <italic><tp:taxon-name><tp:taxon-name-part taxon-name-part-type="genus" reg="Octospora">Octospora</tp:taxon-name-part><tp:taxon-name-part taxon-name-part-type="species" reg="conidiophora">conidiophora</tp:taxon-name-part></tp:taxon-name></italic> agg. in South Africa. Red circle: lineage A (O. con<italic>idiophora</italic> s.str.); green triangle: lineage B; light blue square: lineage C, dark blue star: lineage D.</p></caption><graphic xmlns:xlink="http://www.w3.org/1999/xlink" xlink:href="mycokeys-54-049-g008.jpg" position="float" orientation="portrait" xlink:type="simple" id="oo_309182.jpg"/></fig></tp:treatment-sec><tp:treatment-sec sec-type="conservation status" id="SECID0EZRAI"><title>Conservation status.</title><p><italic><tp:taxon-name><tp:taxon-name-part taxon-name-part-type="genus" reg="Octospora">Octospora</tp:taxon-name-part><tp:taxon-name-part taxon-name-part-type="species" reg="conidiophora">conidiophora</tp:taxon-name-part></tp:taxon-name></italic> seems to be a common representative of the genus in South Africa, widespread and forming abundant populations. Its hosts are also common and widespread in the region (see below). Although the main habitat (afromontane forest) is naturally fragmented, it is often protected against human activities by nature reserves or national parks. Therefore, <italic><tp:taxon-name><tp:taxon-name-part taxon-name-part-type="genus" reg="Octospora">O.</tp:taxon-name-part><tp:taxon-name-part taxon-name-part-type="species" reg="conidiophora">conidiophora</tp:taxon-name-part></tp:taxon-name></italic> does not fulfil the criteria for categories CR (critically endangered) to NT (near threatened) and we propose its evaluation as LC (least concern) for the present moment.</p></tp:treatment-sec><tp:treatment-sec sec-type="material" id="SECID0EVSAI"><title>Additional specimens examined.</title><p>South Africa. Mpumalanga Province: Ehlanzeni District Municipality, Graskop Gorge, <named-content xmlns:xlink="http://www.w3.org/1999/xlink" content-type="dwc:verbatimCoordinates" xlink:type="simple"><named-content content-type="geo-json" specific-use="{&#34;type&#34;:&#34;Point&#34;,&#34;coordinates&#34;:[30.846667,-24.945667]}" id="NCID0E5SAI" xlink:type="simple">24°56.74'S, 30°50.8'E</named-content></named-content>, 1355 m alt., on <italic><tp:taxon-name><tp:taxon-name-part taxon-name-part-type="genus" reg="Trichosteleum">Trichosteleum</tp:taxon-name-part><tp:taxon-name-part taxon-name-part-type="species" reg="perchlorosum">perchlorosum</tp:taxon-name-part></tp:taxon-name></italic> on decaying wood, 6 Mar. 2018, Z. Egertová and M. Sochor ZE62/18 (<abbrev xmlns:xlink="http://www.w3.org/1999/xlink" xlink:title="National Museum in Prague" id="ABBRID0EOTAI" xlink:type="simple">PRM</abbrev> 951745); Ehlanzeni District Municipality, Graskop Gorge, <named-content xmlns:xlink="http://www.w3.org/1999/xlink" content-type="dwc:verbatimCoordinates" xlink:type="simple"><named-content content-type="geo-json" specific-use="{&#34;type&#34;:&#34;Point&#34;,&#34;coordinates&#34;:[30.845833,-24.948000]}" id="NCID0EVTAI" xlink:type="simple">24°56.88'S, 30°50.75'E</named-content></named-content>, 1435 m alt., on <italic><tp:taxon-name><tp:taxon-name-part taxon-name-part-type="genus" reg="Trichosteleum">Trichosteleum</tp:taxon-name-part><tp:taxon-name-part taxon-name-part-type="species" reg="perchlorosum">perchlorosum</tp:taxon-name-part></tp:taxon-name></italic> on decaying wood, <!--PageBreak -->6 Mar. 2018, Z. Egertová and M. Sochor ZE63/18 (<abbrev xmlns:xlink="http://www.w3.org/1999/xlink" xlink:title="National Museum in Prague" id="ABBRID0EHUAI" xlink:type="simple">PRM</abbrev> 951746); Ehlanzeni District Municipality, Buffelskloof Nature Reserve, <named-content xmlns:xlink="http://www.w3.org/1999/xlink" content-type="dwc:verbatimCoordinates" xlink:type="simple"><named-content content-type="geo-json" specific-use="{&#34;type&#34;:&#34;Point&#34;,&#34;coordinates&#34;:[30.518000,-25.266333]}" id="NCID0EOUAI" xlink:type="simple">25°15.98'S, 30°31.08'E</named-content></named-content>, 1725 m alt., on <italic><tp:taxon-name><tp:taxon-name-part taxon-name-part-type="genus" reg="Trichosteleum">Trichosteleum</tp:taxon-name-part><tp:taxon-name-part taxon-name-part-type="species" reg="perchlorosum">perchlorosum</tp:taxon-name-part></tp:taxon-name></italic> on decaying wood, 10 Mar. 2018, Z. Egertová and M. Sochor ZE75/18 (<abbrev xmlns:xlink="http://www.w3.org/1999/xlink" xlink:title="National Museum in Prague" id="ABBRID0E5UAI" xlink:type="simple">PRM</abbrev> 951748); Ehlanzeni District Municipality, Buffelskloof Nature Reserve, <named-content xmlns:xlink="http://www.w3.org/1999/xlink" content-type="dwc:verbatimCoordinates" xlink:type="simple"><named-content content-type="geo-json" specific-use="{&#34;type&#34;:&#34;Point&#34;,&#34;coordinates&#34;:[30.510333,-25.272833]}" id="NCID0EFVAI" xlink:type="simple">25°16.37'S, 30°30.62'E</named-content></named-content>, 1605 m alt., on <italic><tp:taxon-name><tp:taxon-name-part taxon-name-part-type="genus" reg="Trichosteleum">Trichosteleum</tp:taxon-name-part><tp:taxon-name-part taxon-name-part-type="species" reg="perchlorosum">perchlorosum</tp:taxon-name-part></tp:taxon-name></italic> on decaying wood, 9 Mar. 2018, Z. Egertová and M. Sochor ZE71/18 (<abbrev xmlns:xlink="http://www.w3.org/1999/xlink" xlink:title="National Museum in Prague" id="ABBRID0EVVAI" xlink:type="simple">PRM</abbrev> 951747); Ehlanzeni District Municipality, Buffelskloof Nature Reserve, <named-content xmlns:xlink="http://www.w3.org/1999/xlink" content-type="dwc:verbatimCoordinates" xlink:type="simple"><named-content content-type="geo-json" specific-use="{&#34;type&#34;:&#34;Point&#34;,&#34;coordinates&#34;:[30.504167,-25.275500]}" id="NCID0E3VAI" xlink:type="simple">25°16.53'S, 30°30.25'E</named-content></named-content>, 1625 m alt., on <italic><tp:taxon-name><tp:taxon-name-part taxon-name-part-type="genus" reg="Trichosteleum">Trichosteleum</tp:taxon-name-part><tp:taxon-name-part taxon-name-part-type="species" reg="perchlorosum">perchlorosum</tp:taxon-name-part></tp:taxon-name></italic> on decaying wood, 10 Mar. 2018, Z. Egertová and M. Sochor ZE77/18 (<abbrev xmlns:xlink="http://www.w3.org/1999/xlink" xlink:title="National Museum in Prague" id="ABBRID0EMWAI" xlink:type="simple">PRM</abbrev> 951749). KwaZulu-Natal Province: Uthukela District Municipality, Royal Natal National Park, <named-content xmlns:xlink="http://www.w3.org/1999/xlink" content-type="dwc:verbatimCoordinates" xlink:type="simple"><named-content content-type="geo-json" specific-use="{&#34;type&#34;:&#34;Point&#34;,&#34;coordinates&#34;:[28.928833,-28.681333]}" id="NCID0ETWAI" xlink:type="simple">28°40.88'S, 28°55.73'E</named-content></named-content>, 1760 m alt., on <italic><tp:taxon-name><tp:taxon-name-part taxon-name-part-type="genus" reg="Sematophyllum">Sematophyllum</tp:taxon-name-part><tp:taxon-name-part taxon-name-part-type="species" reg="brachycarpum">brachycarpum</tp:taxon-name-part></tp:taxon-name></italic> on decaying stem, 19 Feb. 2018, Z. Egertová and M. Sochor ZE11/18 (<abbrev xmlns:xlink="http://www.w3.org/1999/xlink" xlink:title="National Museum in Prague" id="ABBRID0EDXAI" xlink:type="simple">PRM</abbrev> 951739); Uthukela District Municipality, Royal Natal National Park, <named-content xmlns:xlink="http://www.w3.org/1999/xlink" content-type="dwc:verbatimCoordinates" xlink:type="simple"><named-content content-type="geo-json" specific-use="{&#34;type&#34;:&#34;Point&#34;,&#34;coordinates&#34;:[28.914167,-28.734167]}" id="NCID0EKXAI" xlink:type="simple">28°44.05'S, 28°54.85'E</named-content></named-content>, 1800 m alt., on <italic><tp:taxon-name><tp:taxon-name-part taxon-name-part-type="genus" reg="Trichosteleum">Trichosteleum</tp:taxon-name-part><tp:taxon-name-part taxon-name-part-type="species" reg="perchlorosum">perchlorosum</tp:taxon-name-part></tp:taxon-name></italic> on decaying stem, 20 Feb. 2018, Z. Egertová and M. Sochor ZE23/18 (<abbrev xmlns:xlink="http://www.w3.org/1999/xlink" xlink:title="National Museum in Prague" id="ABBRID0E1XAI" xlink:type="simple">PRM</abbrev> 951740). Uthukela District Municipality, uKhahlamba Drakensberg Park, Injasuti, <named-content xmlns:xlink="http://www.w3.org/1999/xlink" content-type="dwc:verbatimCoordinates" xlink:type="simple"><named-content content-type="geo-json" specific-use="{&#34;type&#34;:&#34;Point&#34;,&#34;coordinates&#34;:[29.422500,-29.149167]}" id="NCID0EBYAI" xlink:type="simple">29°8.95'S, 29°25.35'E</named-content></named-content>, 1665 m alt., on <italic><tp:taxon-name><tp:taxon-name-part taxon-name-part-type="genus" reg="Trichosteleum">Trichosteleum</tp:taxon-name-part><tp:taxon-name-part taxon-name-part-type="species" reg="perchlorosum">perchlorosum</tp:taxon-name-part></tp:taxon-name></italic> on decaying wood, 3 Mar. 2018, Z. Egertová and M. Sochor ZE57/18 (<abbrev xmlns:xlink="http://www.w3.org/1999/xlink" xlink:title="National Museum in Prague" id="ABBRID0ERYAI" xlink:type="simple">PRM</abbrev> 951744); Uthukela District Mu<!--PageBreak -->nicipality, uKhahlamba Drakensberg Park, Giants Castle Nature Reserve, <named-content xmlns:xlink="http://www.w3.org/1999/xlink" content-type="dwc:verbatimCoordinates" xlink:type="simple"><named-content content-type="geo-json" specific-use="{&#34;type&#34;:&#34;Point&#34;,&#34;coordinates&#34;:[29.515500,-29.282167]}" id="NCID0E1YAI" xlink:type="simple">29°16.93'S, 29°30.93'E</named-content></named-content>, 1765 m alt., on <italic><tp:taxon-name><tp:taxon-name-part taxon-name-part-type="genus" reg="Trichosteleum">Trichosteleum</tp:taxon-name-part><tp:taxon-name-part taxon-name-part-type="species" reg="perchlorosum">perchlorosum</tp:taxon-name-part></tp:taxon-name></italic> on decaying wood, 1 Mar. 2018, Z. Egertová and M. Sochor ZE46/18 (<abbrev xmlns:xlink="http://www.w3.org/1999/xlink" xlink:title="National Museum in Prague" id="ABBRID0EKZAI" xlink:type="simple">PRM</abbrev> 951742); Uthukela District Mu<!--PageBreak -->nicipality, uKhahlamba Drakensberg Park, Giants Castle Nature Reserve, <named-content xmlns:xlink="http://www.w3.org/1999/xlink" content-type="dwc:verbatimCoordinates" xlink:type="simple"><named-content content-type="geo-json" specific-use="{&#34;type&#34;:&#34;Point&#34;,&#34;coordinates&#34;:[29.514500,-29.283000]}" id="NCID0ETZAI" xlink:type="simple">29°16.98'S, 29°30.87'E</named-content></named-content>, 1775 m alt., on <italic><tp:taxon-name><tp:taxon-name-part taxon-name-part-type="genus" reg="Trichosteleum">Trichosteleum</tp:taxon-name-part><tp:taxon-name-part taxon-name-part-type="species" reg="perchlorosum">perchlorosum</tp:taxon-name-part></tp:taxon-name></italic> on decaying wood, 1 Mar. 2018, Z. Egertová and M. Sochor ZE45/18 (<abbrev xmlns:xlink="http://www.w3.org/1999/xlink" xlink:title="National Museum in Prague" id="ABBRID0ED1AI" xlink:type="simple">PRM</abbrev> 951741).</p><fig id="F9" position="float" orientation="portrait"><label>Figure 9.</label><caption><p>Microscopic characters of <italic><tp:taxon-name><tp:taxon-name-part taxon-name-part-type="genus" reg="Octospora">Octospora</tp:taxon-name-part><tp:taxon-name-part taxon-name-part-type="species" reg="conidiophora">conidiophora</tp:taxon-name-part></tp:taxon-name></italic> agg. (lineage B). <bold>A</bold> Conidia, distal curved part apparently sometimes broken off, five conidia germinating by formation of usually a single hypha, conidium on the left connected to a hypha by two anastomoses <bold>B</bold> Strongly warted hyphae, the left one seen from above, the two others in optical section <bold>C</bold> Appresssoria infecting rhizoids in lateral view, the right one seen from above, infection pegs surrounded by lignituber-like tubes formed by the host cell wall, intracellular haustoria present apart from the lowermost infection where the peg is completely encapsulated by the host cell wall <bold>A, B, C</bold> ZE37/18. Scale bars: 50 µm (<bold>A</bold>); 30 µm (<bold>B, C</bold>). Illustrated by P.D.</p></caption><graphic xmlns:xlink="http://www.w3.org/1999/xlink" xlink:href="mycokeys-54-049-g009.jpg" position="float" orientation="portrait" xlink:type="simple" id="oo_309183.jpg"/></fig></tp:treatment-sec><tp:treatment-sec sec-type="Data to other lineages" id="SECID0EL2AI"><title>Data to other lineages.</title><p>Lineage B: Mpumalanga Province: Ehlanzeni District Municipality, 3040 m WSW from the Graskop railway station, <named-content xmlns:xlink="http://www.w3.org/1999/xlink" content-type="dwc:verbatimCoordinates" xlink:type="simple"><named-content content-type="geo-json" specific-use="{&#34;type&#34;:&#34;Point&#34;,&#34;coordinates&#34;:[30.810833,-24.938000]}" id="NCID0EU2AI" xlink:type="simple">24°56.28'S, 30°48.65'E</named-content></named-content>, 1495 m alt., on <italic><tp:taxon-name><tp:taxon-name-part taxon-name-part-type="genus" reg="Trichosteleum">Trichosteleum</tp:taxon-name-part><tp:taxon-name-part taxon-name-part-type="species" reg="perchlorosum">perchlorosum</tp:taxon-name-part></tp:taxon-name></italic> on decaying wood, 7 Mar. 2018, Z. Egertová and M. Sochor ZE65/18 (<abbrev xmlns:xlink="http://www.w3.org/1999/xlink" xlink:title="National Museum in Prague" id="ABBRID0EE3AI" xlink:type="simple">PRM</abbrev> 951735). KwaZulu-Natal Province: Uthukela District Municipality, uKhahlamba Drakensberg Park, Injasuti, <named-content xmlns:xlink="http://www.w3.org/1999/xlink" content-type="dwc:verbatimCoordinates" xlink:type="simple"><named-content content-type="geo-json" specific-use="{&#34;type&#34;:&#34;Point&#34;,&#34;coordinates&#34;:[29.422167,-29.127000]}" id="NCID0EL3AI" xlink:type="simple">29°7.62'S, 29°25.33'E</named-content></named-content>, 1725 m alt., on <italic><tp:taxon-name><tp:taxon-name-part taxon-name-part-type="genus" reg="Trichosteleum">Trichosteleum</tp:taxon-name-part><tp:taxon-name-part taxon-name-part-type="species" reg="perchlorosum">perchlorosum</tp:taxon-name-part></tp:taxon-name></italic> on decaying wood, 2 Mar. 2018, Z. Egertová and M. Sochor ZE51/18 (<abbrev xmlns:xlink="http://www.w3.org/1999/xlink" xlink:title="National Museum in Prague" id="ABBRID0E23AI" xlink:type="simple">PRM</abbrev> 951732); Uthukela District Municipality, uKhahlamba Drakensberg Park, Injasuti, <named-content xmlns:xlink="http://www.w3.org/1999/xlink" content-type="dwc:verbatimCoordinates" xlink:type="simple"><named-content content-type="geo-json" specific-use="{&#34;type&#34;:&#34;Point&#34;,&#34;coordinates&#34;:[29.423000,-29.126167]}" id="NCID0EC4AI" xlink:type="simple">29°7.57'S, 29°25.38'E</named-content></named-content>, 1715 m alt., on <italic><tp:taxon-name><tp:taxon-name-part taxon-name-part-type="genus" reg="Trichosteleum">Trichosteleum</tp:taxon-name-part><tp:taxon-name-part taxon-name-part-type="species" reg="perchlorosum">perchlorosum</tp:taxon-name-part></tp:taxon-name></italic> on decaying wood, 2 Mar. 2018, Z. Egertová and M. Sochor ZE52/18 (<abbrev xmlns:xlink="http://www.w3.org/1999/xlink" xlink:title="National Museum in Prague" id="ABBRID0ES4AI" xlink:type="simple">PRM</abbrev> 951733); Uthukela District Municipality, uKhahlamba Drakensberg Park, Injasuti, <named-content xmlns:xlink="http://www.w3.org/1999/xlink" content-type="dwc:verbatimCoordinates" xlink:type="simple"><named-content content-type="geo-json" specific-use="{&#34;type&#34;:&#34;Point&#34;,&#34;coordinates&#34;:[29.437500,-29.133000]}" id="NCID0EZ4AI" xlink:type="simple">29°7.98'S, 29°26.25'E</named-content></named-content>, 1500 m alt., on <italic><tp:taxon-name><tp:taxon-name-part taxon-name-part-type="genus" reg="Trichosteleum">Trichosteleum</tp:taxon-name-part><tp:taxon-name-part taxon-name-part-type="species" reg="perchlorosum">perchlorosum</tp:taxon-name-part></tp:taxon-name></italic> on decaying wood, 2 Mar. 2018, Z. Egertová and M. Sochor ZE53/18 (<abbrev xmlns:xlink="http://www.w3.org/1999/xlink" xlink:title="National Museum in Prague" id="ABBRID0EJ5AI" xlink:type="simple">PRM</abbrev> 951734); Sisonke District Municipality, Marutswa Forest, <named-content xmlns:xlink="http://www.w3.org/1999/xlink" content-type="dwc:verbatimCoordinates" xlink:type="simple"><named-content content-type="geo-json" specific-use="{&#34;type&#34;:&#34;Point&#34;,&#34;coordinates&#34;:[29.788000,-29.809167]}" id="NCID0EQ5AI" xlink:type="simple">29°48.55'S, 29°47.28'E</named-content></named-content>, 1465 m alt., on <italic><tp:taxon-name><tp:taxon-name-part taxon-name-part-type="genus" reg="Sematophyllum">Sematophyllum</tp:taxon-name-part><tp:taxon-name-part taxon-name-part-type="species" reg="brachycarpum">brachycarpum</tp:taxon-name-part></tp:taxon-name></italic> on decaying stem, 24 Feb. 2018, Z. Egertová and M. Sochor ZE37/18 (<abbrev xmlns:xlink="http://www.w3.org/1999/xlink" xlink:title="National Museum in Prague" id="ABBRID0EA6AI" xlink:type="simple">PRM</abbrev> 951730); Sisonke District Municipality, Marutswa Forest, <named-content xmlns:xlink="http://www.w3.org/1999/xlink" content-type="dwc:verbatimCoordinates" xlink:type="simple"><named-content content-type="geo-json" specific-use="{&#34;type&#34;:&#34;Point&#34;,&#34;coordinates&#34;:[29.789500,-29.810000]}" id="NCID0EH6AI" xlink:type="simple">29°48.6'S, 29°47.37'E</named-content></named-content>, 1480 m alt., on <italic><tp:taxon-name><tp:taxon-name-part taxon-name-part-type="genus" reg="Trichosteleum">Trichosteleum</tp:taxon-name-part><tp:taxon-name-part taxon-name-part-type="species" reg="perchlorosum">perchlorosum</tp:taxon-name-part></tp:taxon-name></italic> on decaying stem, 24 Feb. 2018, Z. Egertová and M. Sochor ZE38/18 (<abbrev xmlns:xlink="http://www.w3.org/1999/xlink" xlink:title="National Museum in Prague" id="ABBRID0EX6AI" xlink:type="simple">PRM</abbrev> 951731).</p><!--PageBreak --><p>Lineage C: KwaZulu-Natal Province: Uthukela District Municipality, uKhahlamba Drakensberg Park, Giants Castle Nature Reserve, <named-content xmlns:xlink="http://www.w3.org/1999/xlink" content-type="dwc:verbatimCoordinates" xlink:type="simple"><named-content content-type="geo-json" specific-use="{&#34;type&#34;:&#34;Point&#34;,&#34;coordinates&#34;:[29.514500,-29.283667]}" id="NCID0EBABI" xlink:type="simple">29°17.02'S, 29°30.87'E</named-content></named-content>, 1780 m alt., on <italic><tp:taxon-name><tp:taxon-name-part taxon-name-part-type="genus" reg="Sematophyllum">Sematophyllum</tp:taxon-name-part><tp:taxon-name-part taxon-name-part-type="species" reg="brachycarpum">brachycarpum</tp:taxon-name-part></tp:taxon-name></italic> on decaying wood, 28 Feb. 2018, Z. Egertová and M. Sochor ZE44/18 (<abbrev xmlns:xlink="http://www.w3.org/1999/xlink" xlink:title="National Museum in Prague" id="ABBRID0ERABI" xlink:type="simple">PRM</abbrev> 951736); Uthukela District Municipality, uKhahlamba Drakensberg Park, Injasuti, <named-content xmlns:xlink="http://www.w3.org/1999/xlink" content-type="dwc:verbatimCoordinates" xlink:type="simple"><named-content content-type="geo-json" specific-use="{&#34;type&#34;:&#34;Point&#34;,&#34;coordinates&#34;:[29.428000,-29.138833]}" id="NCID0EYABI" xlink:type="simple">29°8.33'S, 29°25.68'E</named-content></named-content>, 1565 m alt., on <italic><tp:taxon-name><tp:taxon-name-part taxon-name-part-type="genus" reg="Sematophyllum">Sematophyllum</tp:taxon-name-part><tp:taxon-name-part taxon-name-part-type="species" reg="brachycarpum">brachycarpum</tp:taxon-name-part></tp:taxon-name></italic> on decaying wood, 3 Mar. 2018, Z. Egertová and M. Sochor ZE56/18 (<abbrev xmlns:xlink="http://www.w3.org/1999/xlink" xlink:title="National Museum in Prague" id="ABBRID0EIBBI" xlink:type="simple">PRM</abbrev> 951737).</p><p>Lineage D: Mpumalanga Province: Ehlanzeni District Municipality, Buffelskloof Nature Reserve, <named-content xmlns:xlink="http://www.w3.org/1999/xlink" content-type="dwc:verbatimCoordinates" xlink:type="simple"><named-content content-type="geo-json" specific-use="{&#34;type&#34;:&#34;Point&#34;,&#34;coordinates&#34;:[30.507500,-25.282167]}" id="NCID0ERBBI" xlink:type="simple">25°16.93'S, 30°30.45'E</named-content></named-content>, 1470 m alt., on <italic><tp:taxon-name><tp:taxon-name-part taxon-name-part-type="genus" reg="Sematophyllum">Sematophyllum</tp:taxon-name-part><tp:taxon-name-part taxon-name-part-type="species" reg="brachycarpum">brachycarpum</tp:taxon-name-part></tp:taxon-name></italic> on decaying wood, 9 Mar. 2018, Z. Egertová and M. Sochor ZE69/18 (<abbrev xmlns:xlink="http://www.w3.org/1999/xlink" xlink:title="National Museum in Prague" id="ABBRID0EBCBI" xlink:type="simple">PRM</abbrev> 951738).</p></tp:treatment-sec><tp:treatment-sec sec-type="Taxonomic affinities" id="SECID0EFCBI"><title>Taxonomic affinities.</title><p>The phylogenetically closest and phenotypically most similar species is <italic><tp:taxon-name><tp:taxon-name-part taxon-name-part-type="genus" reg="Octospora">Octospora</tp:taxon-name-part><tp:taxon-name-part taxon-name-part-type="species" reg="kelabitiana">kelabitiana</tp:taxon-name-part></tp:taxon-name></italic> described from Borneo, which shares most characters with the African species. It also has apothecia with stiff, thick-walled hyaline hairs, ellipsoid, hyaline ascospores of similar size like <italic><tp:taxon-name><tp:taxon-name-part taxon-name-part-type="genus" reg="Octospora">O.</tp:taxon-name-part><tp:taxon-name-part taxon-name-part-type="species" reg="conidiophora">conidiophora</tp:taxon-name-part></tp:taxon-name></italic> († in H<sub>2</sub>O (13.5)14.5–17(18) × 7–8(9) μm, in <abbrev xmlns:xlink="http://www.w3.org/1999/xlink" xlink:title="lactophenol cotton blue" id="ABBRID0EDDBI" xlink:type="simple">LPCB</abbrev> (12.5)13–16(17) × (6.5)7–8(8.5) μm), filiform, unbranched paraphyses, smooth appressoria of similar size and even the warted mycelial hyphae, which is a character unknown in any other species of bryophilous <tp:taxon-name><tp:taxon-name-part taxon-name-part-type="order">Pezizales</tp:taxon-name-part></tp:taxon-name> (Egertová et <!--PageBreak --><!--PageBreak -->al. 2018). Nevertheless, it can be distinguished easily by growth on a completely different host – thallose liverworts from the genus <italic><tp:taxon-name><tp:taxon-name-part taxon-name-part-type="genus" reg="Riccardia">Riccardia</tp:taxon-name-part></tp:taxon-name></italic> Gray. Furthermore, its apothecia are smaller, often taller than wide and lack a distinct margin. Its appressoria are usually one-celled, less often two-celled, while in <italic><tp:taxon-name><tp:taxon-name-part taxon-name-part-type="genus" reg="Octospora">O.</tp:taxon-name-part><tp:taxon-name-part taxon-name-part-type="species" reg="conidiophora">conidiophora</tp:taxon-name-part></tp:taxon-name></italic>, two-celled appressoria are very common and even three-celled ones were found. Anamorph has not been detected in <italic><tp:taxon-name><tp:taxon-name-part taxon-name-part-type="genus" reg="Octospora">O.</tp:taxon-name-part><tp:taxon-name-part taxon-name-part-type="species" reg="kelabitiana">kelabitiana</tp:taxon-name-part></tp:taxon-name></italic>.</p></tp:treatment-sec></tp:taxon-treatment>
